# Supplementary material for: NKX6.1 Represses Tumorigenesis, Metastasis, and Chemoresistance in Colorectal Cancer
Source: Int J Mol Sci. 2020 Jul 19;21(14):5106. doi: 10.3390/ijms21145106 (PMC7404324; doi:10.3390/ijms21145106)
Supplement: Supplementary file 1 [file ijms-21-05106-s001.zip]

Archive with 13 entries (13 files):
- Figure S4.tiff
- Figure S5.tiff
- Figure S6.tiff
- Figure S7.tiff
- Figure S8.tiff
- Figure S9.tiff
- Figure S10.tiff
- Table S1.xlsx
- Table S2.xlsx
- Figure S1.tiff
- Figure S2.tiff
- Figure S3.tiff
- Table S3.docx
