# Supplementary material for: NKX6.1 Represses Tumorigenesis, Metastasis, and Chemoresistance in Colorectal Cancer
Source: Int J Mol Sci. 2020 Jul 19;21(14):5106. doi: 10.3390/ijms21145106 (PMC7404324; doi:10.3390/ijms21145106)
Supplement: Supplementary file 1 [file ijms-21-05106-s001.zip › Table S1.xlsx]

## Sheet: Sheet1
Table S1. Sequence of the oligonucleotides for making the shRNA construct-makings, real-time PCR
Assay		Sequence (5’→3’)							Amplicon
shRNA	sh-NKX6.1-1	CCGGGAAGACTTTCGAACAAACAAACTCGAGTTTGTTTGTTCGAAAGTCTTCTTTTT
	sh-NKX6.1-2	CCGGTGGACAAAGACGGGAAGAGAACTCGAGTTCTCTTCCCGTCTTTGTCCATTTTT
Real-time PCR	NKX6.1	Forward: CGTTGGGGATGACAGAGAGT							110
		Reverase: CGAGTCCTGCTTCTTCTTGG
	E-cadherin	Forward: CCCACCACGTACAAGGGTC							176
		Reverase: ATGCCATCGTTGTTCACTGGA
	vimentin	Forward: GAACGCCAGATGCGTGAAATG							280
		Reverase: CCAGAGGGAGTGAATCCAGATTA
	Snail	Forward: AATCGGAAGCCTAACTACAGCG							147
		Reverase: GTCCCAGATGAGCATTGGCA
	Twist	Forward: AGCTACGCCTTCTCGGTCT							125
		Reverase: TCCTTCTCTGGAAACAATGAC
	GAPDH	Forward: ACCCACTCCTCCACCTTTGACG							165
		Reverase: TCTCTTCCTCTTGTGCTCTTG
Abbreviations: PCR, polymerase chain reaction
