# Supplementary material for: NKX6.1 Represses Tumorigenesis, Metastasis, and Chemoresistance in Colorectal Cancer
Source: Int J Mol Sci. 2020 Jul 19;21(14):5106. doi: 10.3390/ijms21145106 (PMC7404324; doi:10.3390/ijms21145106)
Supplement: Supplementary file 1 [file ijms-21-05106-s001.zip › Table S2.xlsx]

## Sheet: 251 DEGs
Table S2. 251 Differentially expressed genes (DEGs)
Gene	FPKM (HCT8-NK-doxy-depletion)	FPKM (HCT8-NK-doxy-induction)	FPKM (HCT8-NK)
SULT1A4	13.24	18.72	0
C7orf55-LUC7L2	2.8	2.1	0
SCGB1A1	0	20.1	0
GP1BB	0.77	5.35	0
PHOSPHO2-KLHL23	0.35	0.62	0
GPR75-ASB3	0.5	0.98	0
TNFSF12-TNFSF13	0	0.91	0
PRR9	0	1.39	0
MYL7	0	3.34	0
HSFX2	0	0.53	0
POC1B-GALNT4	0.14	0.18	0
FAM231D	0.25	0.47	0
NUDT4P1	0	0.23	0
ADPGK-AS1	0.07	0.31	0
KRT6A	0.02	0.96	0.02
KRT37	0	0.44	0
LDLRAD4	0.03	0.08	0
MAGEA2	0	0.36	0
TREML2	0.03	0.15	0
GPX6	0	0.36	0
LYPD2	0	1.61	0
FAM151A	0.98	11.67	0.46
MSN	0.08	1.36	0.06
NKX6-1	8.3	256.84	13.17
APOA1	1.57	24.7	1.47
PI16	0.36	4.63	0.28
SMN2	0.4	8.97	0.64
GJB4	0.2	1.19	0.1
UGT1A6	0.15	0.57	0.04
HLA-DRA	0	1.71	0.16
IQSEC3	0.04	0.39	0.04
ATP6V1C2	1.6	14.08	1.6
TNF	0.18	0.89	0.09
MMP1	0.11	0.71	0.07
SCHIP1	0.56	0.77	0.07
ST6GALNAC1	1.31	6.85	0.8
EPSTI1	0.4	1.2	0.13
CACNG8	0.01	0.15	0.02
CYP4B1	0.08	0.45	0.04
CABP5	0	0.54	0.05
AKR1B1	0.26	1.27	0.14
P2RY6	0	0.78	0.1
ABHD14A-ACY1	1.03	1.36	0.2
SCEL	0.48	3.05	0.46
HRASLS2	1.34	7.47	1.17
CTSE	17.93	86.37	14.56
IHH	0.25	1.26	0.21
CACNA1S	0.09	0.23	0.04
SMG7-AS1	0.28	0.49	0.08
GAST	3.39	21.85	3.81
CEACAM6	0.81	3.74	0.67
CST7	0.57	3.56	0.64
CECR1	0.2	0.9	0.17
LOC100132287	2.97	4.03	0.8
LGR5	1.09	4.97	0.99
KLK14	0.45	2.14	0.42
MPP1	1.14	3.38	0.7
SERPINI1	0.86	3.66	0.76
ABCA1	0.07	0.46	0.1
HMGCS2	0.19	1.62	0.34
B3GNT7	1.14	2.39	0.52
CYP39A1	1.58	6.4	1.46
IYD	0.13	0.32	0.07
PRSS3	18.16	82.43	18.83
FAM101A	0.22	2.25	0.53
ITGB7	0.4	1.93	0.44
IFI44	0.48	1.08	0.26
MAGEA2B	0.41	1.15	0.27
SLC22A3	0.71	1.53	0.39
DPEP1	36.45	158.74	41.02
AKR1B10	150.1	304	81.1
EFNB2	5.12	15.19	4.12
PKIB	8.86	38.7	10.74
DUSP13	1.41	2.27	0.67
LGALS9	0.84	1.92	0.54
KRT4	8.38	19.36	5.63
AGXT	0.53	1.84	0.53
UPK3B	0.86	2.24	0.62
WFIKKN2	0.21	1.06	0.31
PTGES	4.52	18.11	5.29
UNC93A	0.22	1.11	0.32
EMP1	6.5	19.18	5.86
TPK1	0.79	1.45	0.45
TP53INP2	3.24	8.31	2.63
GSDMB	3.11	8.21	2.6
KBTBD8	0.33	0.49	0.16
RELL1	5.56	14.05	4.66
IGFL2	19.01	39.71	12.91
MFSD2A	2.38	7.75	2.6
SDCBP2	1.75	7.37	2.44
HYAL1	1.81	4.19	1.38
LAMA3	3.42	8.08	2.58
REEP1	0.52	0.83	0.29
SLCO2A1	0.45	1.44	0.5
CRIM1	22.51	59.5	20.73
PODNL1	0.96	2.37	0.83
SMIM11A	1.77	4.29	1.46
OAS2	0.28	1.19	0.43
CPEB2	0.35	0.64	0.23
FLJ23867	4.03	10.27	3.73
DES	1.19	4.27	1.57
AGR2	447.85	1389.88	519.78
CES1	2.54	6.3	2.37
BST2	3.83	6.97	2.62
LY6G6C	3.07	10.33	3.89
LGALS2	6.4	13.95	5.2
CEACAM5	0.76	1.5	0.54
FBLN2	0.43	0.82	0.32
HES2	1.29	2.25	0.89
GPX2	51.06	92.6	36.97
MMP28	4.12	9.87	4.44
DMKN	2.15	5.72	1.9
ENDOD1	11.44	21.59	9.06
EBPL	63.68	113.05	47.62
NINJ2	3.17	9.25	3.92
RDX	8.71	12.92	5.55
SERF1B	6.02	17.84	3.36
CD6	0.68	1.38	0.59
TSPAN3	17.64	37.51	16.38
SATB2	20.4	39.73	17.3
SLC37A1	6.27	12.2	5.45
UBASH3B	2.45	4.33	1.95
SLC4A11	3.92	10.03	4.5
HIST1H2BK	43.61	106.14	49.19
IFI6	179.15	471.33	211.62
AZGP1	4.24	5.57	2.51
GAL	28.91	51.82	23.42
FIBCD1	3.42	5.1	2.32
CABYR	6.01	8.7	3.97
ARRDC3	4.13	5.5	2.53
TFF1	26.88	67.95	30.85
IFI27	204.67	513.52	235.26
GLA	11.27	20.13	9.31
ME1	35.02	50.79	23.86
MYL9	24.09	61.31	28.96
OASL	1.79	5.19	2.45
LGMN	62.27	131.14	62.41
GCNT2	1.03	1.45	0.69
TMEM133	1.97	4.16	1.99
KLK10	38.87	71.44	34.61
WWC2	2.98	3.94	1.94
OSGIN1	12.55	17.99	8.91
MX1	5.98	13.19	6.43
TMEM45B	21.95	44.27	22.67
TUBD1	4.74	10.19	5.55
GLRX	19.75	45.72	25.83
SGK1	5.03	10.8	6.38
IFIT1	4.3	8.5	5.25
AKNA	8.99	4.27	7.53
KLF6	33.03	15.23	28.05
NEAT1	25.1	9.57	17.73
TTLL7	2.61	1.17	2.23
ANKRD37	11.75	5.23	10.11
FOS	451.27	314.07	627.2
H19	572.15	320.07	631.95
MALL	3.33	1.66	3.38
CXCL8	10.01	9.9	20.29
MACC1	4.95	2.58	5.41
LYPD5	2.02	1.08	2.37
LYPD6B	5.21	4.04	9.08
PLA2G4A	2.23	1.54	3.31
GDF15	639.23	298.65	641.54
CNGA1	1.27	0.82	1.78
NTN4	3.36	1.4	3.06
LINC01133	6.99	3.36	7.42
KRT80	20.02	8.79	19.46
CLDN1	1.14	0.6	1.35
PROX1	0.41	0.22	0.52
DUSP2	22.03	14.09	32.21
MYRIP	1.5	0.73	1.72
NR4A1	115.23	68.2	160.66
DUSP1	83.64	49.59	117.17
LINC00923	11.35	3.87	9.12
LOC101927482	3.62	2.39	5.73
GPR1	2.94	0.84	2.06
BTG2	87.64	49.54	127.4
ATF3	23.43	8.89	22.94
LOC100288798	6.28	3.56	8.99
EGR3	17.8	8.45	23
NFATC4	3.28	1.42	4.17
LINC01554	1.73	0.49	1.45
LOC100132062	2.97	1.05	3.07
NPY4R	2.61	0.67	2.47
STC1	0.75	0.26	0.97
MINOS1-NBL1	1.47	0.34	1.32
PTGS2	0.93	0.22	0.84
EDN1	2.42	0.6	2.58
SCHLAP1	2.26	0.41	2.05
CXCL1	0.7	0.22	1.24
LIMD1-AS1	0.22	0.09	0.63
RAB4B-EGLN2	0.77	0.15	1.11
CUZD1	0.67	0.03	0.38
GLIS3-AS1	0.1	0.08	1.84
C1QTNF3-AMACR	0	0	0.19
KCNJ18	0.08	0	0.34
BLOC1S5-TXNDC5	0	0	0.35
ZNF664-FAM101A	0.88	0	0.52
HSFX1	0.27	0	0.84
SPECC1L-ADORA2A	0.29	0	0.26
GPRASP2	0.26	0	0.52
FAM72C	0	0	2.26
SERF1A	6.86	0	11.92
DYX1C1-CCPG1	0.61	0	1.37
LOC100133331	0.7	0	2.5
NBPF8	1.11	0	3.85
TAL1	0.24	0.1	0.02
ATP5J2-PTCD1	0.69	0.47	0.21
FAM47E-STBD1	1.55	0.92	0.52
FAM72D	3.92	2.91	1.56
DDI2	4.22	2.18	1.78
CACNA1H	0.78	0.42	0.33
IGFBP3	2.61	1.53	1.13
ENPP1	0.86	0.63	0.37
VGF	3.5	3.02	1.59
COMMD3-BMI1	2.33	2.83	4.56
SULT1A3	13.24	18.72	27.1
JMJD7-PLA2G4B	0.74	1.25	1.89
TMEM191C	1.31	2.53	3.53
GCOM1	0.14	0.24	0.6
ABHD11-AS1	0.19	1.5	3.47
MT1A	31.07	63.85	47.78
RPL36A-HNRNPH2	6.59	13.51	9.34
RGS2	0.03	0.09	0.07
TMEM256-PLSCR3	1.28	2.88	2.22
TMED7-TICAM2	0.81	1.84	1.04
XAF1	0.62	1.43	0.75
GPD1	0.61	1.5	0.98
RAET1G	1.11	3.34	1.23
SERF2-C15ORF63	0.37	1.39	0.83
ATP6V1B1	0.79	2.94	1.47
PHYHIP	0.18	0.72	0.32
IL1A	0.12	0.88	0.41
TIAF1	0.06	0.59	0.25
LOC101559451	0	2.26	0.61
FAM24B-CUZD1	0	0.38	0.14
TICAM2	0.2	0	0
LOC101928514	0.28	0.01	0.23
VASH1	0.18	0.02	0.12
C8orf44-SGK3	0.81	0.13	0.44
CATSPER2	0.83	0.14	0.25
CORO7-PAM16	0.52	0.11	0.28
WHAMMP2	0.4	0.09	0.26
KLHDC7B	1.42	0.36	0.9
FAM129A	1.61	0.53	0.93
KIAA0754	1.02	0.35	0.57
ROCK1P1	2.15	0.83	1.77
PGM2L1	1.6	0.67	1.19
NBPF12	2.02	0.89	1.37
ERN1	5.41	2.46	3.81
NYAP2	1.45	0.66	1.3
TGFB2	3.41	1.56	2.16

## Sheet: P=0 轉為 16 FD 60 DEGs p<0.05
Gene	Withdraw	Ctrl	Fold change (F_D)	PPEE (F_D)	LOG2FC	-LOG10 p-value
INO80B-WBP1	0	1.84	0.00632094	0	-7.30565	16
CERS6-AS1	2.14	7.99	0.260375	0	-1.94134	16
SULT1A4	13.24	0	619.532	0	9.27503	16
C7orf55-LUC7L2	2.8	0	309.901	0	8.27566	16
EIF3C	22.73	6.84	3.10346	0	1.63388	16
NBPF8	1.11	3.85	0.281508	0	-1.82875	16
FAM72C	0	2.26	0.00461515	0	-7.75941	16
LOC100132287	2.97	0.8	3.59171	3.9968e-15	1.84467	14.3983
LOC100133331	0.7	2.5	0.274079	8.17346e-13	-1.86734	12.0876
CDRT4	0	1.05	0.0092208	9.85634e-12	-6.76089	11.0063
IPO11-LRRC70	0	1.35	0.0100938	1.46809e-10	-6.63039	9.83325
SULT1A3	13.24	27.1	0.473139	7.27899e-10	-1.07967	9.13793
AKR1B10	150.1	81.1	1.79191	1.72862e-09	0.841501	8.7623
CXCL8	10.01	20.29	0.478397	3.21561e-09	-1.06372	8.49274
PHOSPHO2-KLHL23	0.35	0	62.4136	1.60353e-06	5.96379	5.79492
ATP6V1G2-DDX39B	0.6	0	55.9056	1.31427e-05	5.80492	4.88132
DDI2	4.22	1.78	2.29029	2.13798e-05	1.19553	4.67
FAM72D	3.92	1.56	2.43109	3.31626e-05	1.2816	4.47935
COMMD3-BMI1	2.33	4.56	0.497032	9.19152e-05	-1.00859	4.03661
RASD1	14.97	24.79	0.584914	0.000125749	-0.773704	3.90049
GCOM1	0.14	0.6	0.237479	0.0002137	-2.07413	3.6702
BIVM-ERCC5	3.79	1.98	1.85039	0.000311666	0.887831	3.50631
BLOC1S5-TXNDC5	0	0.35	0.0201501	0.000323561	-5.63307	3.49004
JMJD7-PLA2G4B	0.74	1.89	0.38257	0.000443456	-1.3862	3.35315
SLC7A11	16.65	10.44	1.54776	0.000633273	0.630185	3.19841
TNS4	21.66	13.45	1.56257	0.00112134	0.643918	2.95026
FAM47E-STBD1	1.55	0.52	2.87847	0.00156569	1.5253	2.80529
MPHOSPH9	7.65	4.46	1.66423	0.00157846	0.734851	2.80177
CYR61	84.88	125.41	0.656148	0.00160754	-0.607906	2.79384
PRAP1	28.67	46.65	0.592206	0.00173219	-0.755828	2.7614
ATP5J2-PTCD1	0.69	0.21	3.19709	0.00178996	1.67676	2.74716
TRIM31	6.07	10.44	0.563692	0.00181397	-0.82702	2.74137
VGF	3.5	1.59	2.13368	0.00292327	1.09334	2.53413
GPR75-ASB3	0.5	0	39.1314	0.00312649	5.29026	2.50494
TBC1D3	0	0.44	0.0238783	0.00337372	-5.38815	2.47189
BTG2	87.64	127.4	0.667098	0.00476876	-0.584029	2.32159
NOTUM	10.47	16.45	0.617251	0.00484527	-0.696071	2.31468
NQO1	170.85	111.13	1.49195	0.00489128	0.577195	2.31058
DYX1C1-CCPG1	0.61	1.37	0.435496	0.00526365	-1.19927	2.27871
FAM171B	9.31	5.56	1.6221	0.00559296	0.69786	2.25236
PGBD3	0	0.42	0.0249424	0.00579604	-5.32525	2.23687
NEU3	4.23	2.13	1.92196	0.00686344	0.94258	2.16346
CACNA1H	0.78	0.33	2.27043	0.00909019	1.18297	2.04143
FAM63B	4.75	2.78	1.65706	0.0109658	0.72863	1.95996
TMEM191C	1.31	3.53	0.361182	0.0109912	-1.4692	1.95896
IGFBP3	2.61	1.13	2.21893	0.0124086	1.14986	1.90628
ENPP1	0.86	0.37	2.21667	0.0147261	1.14839	1.83191
TXNRD1	110.13	73.17	1.46236	0.0194762	0.548297	1.7105
IGFBP6	24.51	37.65	0.6288	0.0206079	-0.669327	1.68597
ABHD11-AS1	0.19	3.47	0.0720791	0.0231691	-3.79428	1.63509
GLIS3-AS1	0.1	1.84	0.0720791	0.0231691	-3.79428	1.63509
SNAI1	14.77	22.29	0.641939	0.0297768	-0.639493	1.52612
PDK1	13.34	8.37	1.50443	0.0324589	0.589221	1.48867
ABHD14A-ACY1	1.03	0.2	4.80746	0.0325656	2.26527	1.48724
POC1B-GALNT4	0.14	0	31.1339	0.0420015	4.96041	1.37674
TAL1	0.24	0.02	9.58869	0.042401	3.26133	1.37262
DUSP2	22.03	32.21	0.662707	0.0425389	-0.593557	1.37121
QSER1	2.84	1.74	1.58006	0.044129	0.659978	1.35528
HCG8	1.01	0.19	4.93616	0.0445948	2.30339	1.35072
MAP4K4	7.04	4.58	1.49765	0.0480971	0.582704	1.31788

## Sheet: P=0 轉為 16 FE 278 DEGs p<0.05
Gene	Withdraw	Dox	Fold change (F_E)	PPEE (F_E)	LOG2FC	-LOG10 p-value
NBPF8	1.11	0	185.236	0	7.53322	16
SERF1A	6.86	0	142.48	0	7.15462	16
LOC100133331	0.7	0	115.087	6.99441e-15	6.84658	14.1552
DYX1C1-CCPG1	0.61	0	113.969	9.65894e-15	6.83249	14.0151
ZNF664-FAM101A	0.88	0	79.2108	4.91111e-10	6.30762	9.30882
SPECC1L-ADORA2A	0.29	0	71.2335	6.50945e-09	6.15448	8.18646
ATP6V1G2-DDX39B	0.6	0	51.5648	4.5038e-06	5.68831	5.34642
GPRASP2	0.26	0	39.1768	0.000314903	5.29193	3.50182
TICAM2	0.2	0	25.5015	0.0373004	4.67251	1.42829
CUZD1	0.67	0.03	15.9826	0.000126883	3.99843	3.8966
LOC101928514	0.28	0.01	11.927	0.0459096	3.57616	1.3381
VASH1	0.18	0.02	8.32244	0.0198777	3.05701	1.70163
C8orf44-SGK3	0.81	0.13	5.72702	3.79864e-07	2.51779	6.42037
CATSPER2	0.83	0.14	5.54805	0.03656	2.47198	1.43699
SCHLAP1	2.26	0.41	5.08798	0.0016695	2.34709	2.77741
RAB4B-EGLN2	0.77	0.15	4.89232	0.00242406	2.29052	2.61546
CORO7-PAM16	0.52	0.11	4.49128	0.0168086	2.16713	1.77447
HCG8	1.01	0.21	4.45674	0.0346774	2.15599	1.45995
WHAMMP2	0.4	0.09	4.074	0.014441	2.02645	1.8404
PTGS2	0.93	0.22	4.05959	1.77014e-05	2.02133	4.75199
EDN1	2.42	0.6	3.85192	6.96478e-06	1.94558	5.15709
MINOS1-NBL1	1.47	0.34	3.74336	0.00348015	1.90433	2.4584
KLHDC7B	1.42	0.36	3.72921	7.32831e-05	1.89887	4.135
NPY4R	2.61	0.67	3.54599	6.4648e-05	1.82619	4.18945
GPR1	2.94	0.84	3.35558	7.36773e-06	1.74656	5.13267
LINC01554	1.73	0.49	3.32616	0.00654765	1.73386	2.18391
FAM129A	1.61	0.53	2.96444	1.17567e-07	1.56776	6.92971
LINC00923	11.35	3.87	2.8579	5.24492e-08	1.51496	7.28026
KIAA0754	1.02	0.35	2.80038	7.42976e-05	1.48562	4.12903
LOC100132062	2.97	1.05	2.73485	4.64585e-07	1.45146	6.33293
ATF3	23.43	8.89	2.57113	2.06306e-10	1.3624	9.68549
NEAT1	25.1	9.57	2.54091	1.39443e-11	1.34535	10.8556
ROCK1P1	2.15	0.83	2.50149	0.0125995	1.32279	1.89965
EIF3C	22.73	9.1	2.34151	6.08986e-09	1.22744	8.21539
NTN4	3.36	1.4	2.32511	0.000165038	1.2173	3.78241
PGM2L1	1.6	0.67	2.30623	7.73239e-05	1.20554	4.11169
NFATC4	3.28	1.42	2.21306	0.000111005	1.14604	3.95466
KRT80	20.02	8.79	2.20964	1.13715e-07	1.14381	6.94418
NBPF12	2.02	0.89	2.19134	0.000294942	1.13181	3.53026
ANKRD37	11.75	5.23	2.17979	0.00549403	1.12419	2.26011
TTLL7	2.61	1.17	2.16587	0.0054304	1.11495	2.26517
ERN1	5.41	2.46	2.13441	8.47557e-05	1.09384	4.07183
NYAP2	1.45	0.66	2.1314	0.0499899	1.0918	1.30112
TGFB2	3.41	1.56	2.1207	0.000148219	1.08454	3.82909
KLF6	33.03	15.23	2.10452	4.99149e-07	1.07349	6.30177
GDF15	639.23	298.65	2.08301	5.6776e-07	1.05867	6.24583
AKNA	8.99	4.27	2.06148	1.31511e-05	1.04368	4.88104
EGR3	17.8	8.45	2.05655	5.27438e-06	1.04023	5.27783
SLC37A1	6.27	12.2	0.499746	0.000183286	-1.00073	3.73687
IFIT1	4.3	8.5	0.490984	8.87361e-05	-1.02625	4.0519
TMEM45B	21.95	44.27	0.482228	4.63282e-06	-1.05221	5.33415
AKR1B10	150.1	304	0.480252	1.41724e-06	-1.05814	5.84856
MT1A	31.07	63.85	0.478847	0.00235039	-1.06236	2.62886
SERF1B	6.02	17.84	0.478802	0.00216544	-1.0625	2.66445
RPL36A-HNRNPH2	6.59	13.51	0.474445	2.77761e-05	-1.07569	4.55633
LAMA3	3.42	8.08	0.471246	7.25843e-06	-1.08545	5.13916
IGFL2	19.01	39.71	0.469267	0.000106178	-1.09152	3.97396
RGS2	2.79	5.82	0.467784	0.0397657	-1.09609	1.40049
B3GNT7	1.14	2.39	0.466856	0.0142471	-1.09895	1.84627
TMEM133	1.97	4.16	0.463768	0.0297234	-1.10852	1.5269
LGMN	62.27	131.14	0.461958	1.82727e-07	-1.11417	6.7382
HYAL1	1.81	4.19	0.459545	0.0133873	-1.12172	1.87331
TUBD1	4.74	10.19	0.457361	3.56102e-05	-1.12859	4.44843
MX1	5.98	13.19	0.456596	3.75356e-06	-1.13101	5.42556
TSPAN3	17.64	37.51	0.456533	1.50755e-07	-1.13121	6.82173
SGK1	5.03	10.8	0.452686	1.75744e-05	-1.14342	4.75512
TMEM256-PLSCR3	1.28	2.88	0.434138	0.0348881	-1.20377	1.45732
TMED7-TICAM2	0.81	1.84	0.432923	0.0100189	-1.20782	1.99918
GLRX	19.75	45.72	0.423028	6.91308e-08	-1.24117	7.16033
XAF1	0.62	1.43	0.421588	0.0336955	-1.24609	1.47243
KRT4	8.38	19.36	0.421017	8.17951e-08	-1.24805	7.08727
GPD1	0.61	1.5	0.396263	0.0269242	-1.33547	1.56986
CES1	2.54	6.3	0.392564	1.61329e-05	-1.349	4.79229
IFI27	204.67	513.52	0.391179	7.9341e-12	-1.3541	11.1005
PODNL1	0.96	2.37	0.390073	0.000576583	-1.35818	3.23914
TFF1	26.88	67.95	0.387893	1.01124e-07	-1.36627	6.99514
SLC4A11	3.92	10.03	0.38351	4.6162e-09	-1.38266	8.33572
FLJ23867	4.03	10.27	0.382158	9.15618e-09	-1.38776	8.03829
MYL9	24.09	61.31	0.382023	5.41405e-11	-1.38827	10.2665
TP53INP2	3.24	8.31	0.378943	1.20713e-09	-1.39995	8.91825
HIST1H2BK	43.61	106.14	0.378603	2.0004e-11	-1.40124	10.6989
RELL1	5.56	14.05	0.377316	9.03456e-11	-1.40615	10.0441
MMP28	4.12	9.87	0.376503	1.01916e-07	-1.40927	6.99176
GSDMB	3.11	8.21	0.371498	3.06976e-06	-1.42857	5.5129
IFI6	179.15	471.33	0.370453	1.50657e-13	-1.43264	12.822
CRIM1	22.51	59.5	0.367548	8.28226e-14	-1.444	13.0819
CERS6-AS1	2.14	5.85	0.356141	3.41846e-08	-1.48948	7.46617
RAET1G	1.11	3.34	0.341384	0.0320432	-1.55053	1.49426
NINJ2	3.17	9.25	0.335985	1.54617e-05	-1.57353	4.81074
OASL	1.79	5.19	0.334274	5.9895e-07	-1.5809	6.22261
MPP1	1.14	3.38	0.330787	4.60875e-05	-1.59603	4.33642
EMP1	6.5	19.18	0.329625	3.18634e-14	-1.6011	13.4967
EFNB2	5.12	15.19	0.327896	4.66294e-15	-1.60869	14.3313
EPSTI1	0.4	1.2	0.326528	0.006435	-1.61472	2.19145
AGR2	447.85	1389.88	0.313814	0	-1.67202	16
SLCO2A1	0.45	1.44	0.304278	1.71248e-05	-1.71654	4.76637
MFSD2A	2.38	7.75	0.299653	6.15372e-11	-1.73864	10.2109
LY6G6C	3.07	10.33	0.291542	5.932e-07	-1.77822	6.2268
AGXT	0.53	1.84	0.285429	0.0130604	-1.8088	1.88404
EGFR	14.32	7.02	1.98774	2.35118e-05	0.991128	4.62871
SLC7A11	16.65	8.27	1.95509	2.43333e-05	0.967235	4.6138
SPTSSA	35.07	67.42	0.505702	2.6644e-05	-0.983639	4.5744
DES	1.19	4.27	0.271865	5.62367e-09	-1.87904	8.24998
SERF2-C15ORF63	0.37	1.39	0.269748	0.0243375	-1.89031	1.61372
TRIB3	195.31	97.98	1.94101	2.83481e-05	0.956806	4.54748
SATB2	20.4	39.73	0.507844	2.87065e-05	-0.977544	4.54202
CRYZ	43.37	82.92	0.508001	3.18071e-05	-0.977096	4.49748
ATP6V1B1	0.79	2.94	0.264419	4.28546e-06	-1.9191	5.368
PHYHIP	0.18	0.72	0.246595	0.0119476	-2.01978	1.92272
PTGES	4.52	18.11	0.24314	0	-2.04014	16
CYP39A1	1.58	6.4	0.241279	3.39728e-14	-2.05122	13.4689
SDCBP2	1.75	7.37	0.231941	5.58364e-12	-2.10817	11.2531
SLC2A3	19.02	9.5	1.94538	7.49842e-05	0.960053	4.12503
SERPINI1	0.86	3.66	0.231135	1.38421e-07	-2.11319	6.8588
PKIB	8.86	38.7	0.224515	0	-2.15512	16
DPEP1	36.45	158.74	0.223414	0	-2.16221	16
ENDOD1	11.44	21.59	0.514695	9.11607e-05	-0.958211	4.04019
CECR1	0.2	0.9	0.219569	1.63114e-05	-2.18726	4.78751
PRSS3	18.16	82.43	0.217761	0	-2.19918	16
CEACAM6	0.81	3.74	0.21406	3.80507e-12	-2.22391	11.4196
KLK14	0.45	2.14	0.21316	0.0159725	-2.22999	1.79663
ITGB7	0.4	1.93	0.211448	9.67522e-08	-2.24162	7.01434
LGR5	1.09	4.97	0.210321	0	-2.24933	16
IFITM1	44.91	85.95	0.509871	0.000214825	-0.971795	3.66792
KLK10	38.87	71.44	0.529735	0.00022463	-0.916659	3.64853
AREG	131.51	68.73	1.86158	0.000287064	0.896525	3.54202
UNC93A	0.22	1.11	0.203452	0.00238237	-2.29724	2.62299
IHH	0.25	1.26	0.203339	0.000774079	-2.29804	3.11121
ISG15	110.86	204.24	0.529776	0.000334058	-0.916545	3.47618
PSME2	68.1	125.4	0.529382	0.000395022	-0.91762	3.40338
H1F0	131.62	69.85	1.83147	0.000528868	0.873004	3.27665
CTSE	17.93	86.37	0.203109	0	-2.29967	16
CTSA	50.22	89.98	0.542316	0.000644635	-0.882793	3.19069
GPX2	51.06	92.6	0.536451	0.000667325	-0.898483	3.17566
BHLHE40	17.82	9.25	1.8726	0.000740509	0.905044	3.13047
OAS2	0.28	1.19	0.198423	2.34261e-06	-2.33335	5.6303
BIK	20.2	38.42	0.512518	0.00084743	-0.964325	3.0719
CMTM6	30.27	53.9	0.54574	0.000906177	-0.873714	3.04279
GLMP	29.78	53.91	0.539602	0.000974316	-0.890032	3.0113
WFIKKN2	0.21	1.06	0.196208	1.6903e-06	-2.34955	5.77204
NCOA2	6.86	3.55	1.87893	0.00101373	0.909914	2.99408
XPOT	63.79	34.37	1.8029	0.00111796	0.850321	2.95157
TMSB4X	941.62	1681.83	0.546569	0.00113389	-0.871523	2.94543
ST6GALNAC1	1.31	6.85	0.186333	0	-2.42404	16
MACC1	4.95	2.58	1.86397	0.00116927	0.898382	2.93209
CYP1B1	2.6	4.95	0.510991	0.00134633	-0.96863	2.87085
COX7B	187.26	334.89	0.547913	0.00152721	-0.86798	2.8161
VEGFA	69.79	38.83	1.79018	0.00155625	0.840104	2.80792
HRASLS2	1.34	7.47	0.180121	1.2377e-07	-2.47296	6.90738
MMP1	0.11	0.71	0.172049	0.0378286	-2.5391	1.42218
PER2	8.2	4.34	1.83401	0.00174966	0.874998	2.75705
EREG	50.28	27.37	1.78433	0.00180883	0.835385	2.7426
EBPL	63.68	113.05	0.550146	0.00183364	-0.862113	2.73669
GJB4	0.2	1.19	0.170542	3.61061e-06	-2.5518	5.44242
H19	572.15	320.07	1.79161	0.00220547	0.841259	2.6565
CST7	0.57	3.56	0.164436	2.67542e-05	-2.6044	4.57261
GAST	3.39	21.85	0.155161	4.34275e-12	-2.68816	11.3622
C2orf47	10.28	19.2	0.52116	0.00238698	-0.940201	2.62215
GPRC5C	11.95	21.92	0.538079	0.00239161	-0.89411	2.62131
SCEL	0.48	3.05	0.154039	1.11022e-16	-2.69863	15.9546
QSOX1	67.66	117.26	0.559054	0.00259154	-0.838941	2.58644
GP1BB	0.77	5.35	0.145644	5.22437e-09	-2.77948	8.28197
GPRC5A	24.37	42.43	0.558356	0.00284757	-0.840742	2.54553
ABCA1	0.07	0.46	0.145335	2.79138e-10	-2.78255	9.55418
NME1-NME2	13.4	25.86	0.522461	0.00359067	-0.936605	2.44482
EXO1	9.33	4.9	1.85716	0.00366226	0.893099	2.43625
RABAC1	104.41	181.18	0.561778	0.00368267	-0.831928	2.43384
C4orf48	55.17	102.55	0.527607	0.00371182	-0.922465	2.43041
LURAP1L	9.7	5	1.88578	0.00371599	0.91516	2.42993
HIST1H1C	28.7	52.52	0.533237	0.00375461	-0.907152	2.42543
IL1A	0.12	0.88	0.136536	1.33085e-05	-2.87265	4.87587
ZBTB21	5.93	3.2	1.80697	0.00429649	0.853572	2.36689
QPCT	9.78	17.83	0.533943	0.00454116	-0.905242	2.34283
GAL	28.91	51.82	0.544076	0.00541161	-0.87812	2.26667
HMGCS2	0.19	1.62	0.117495	2.18358e-09	-3.08933	8.66083
TIAF1	0.06	0.59	0.11522	0.0166469	-3.11754	1.77867
GSN	66.81	113.85	0.570741	0.00615842	-0.809093	2.21053
BRMS1	24.68	42.84	0.559897	0.00629815	-0.836768	2.20079
ATP6V1C2	1.6	14.08	0.109678	0	-3.18865	16
IQSEC3	0.04	0.39	0.106221	3.75062e-07	-3.23486	6.4259
FXYD3	94.81	161.6	0.573853	0.00764893	-0.801246	2.1164
MVP	34.8	58.89	0.574963	0.00844538	-0.798458	2.07338
LGALS3	722.83	1236.98	0.570308	0.00870536	-0.810187	2.06021
ZBED6	5.87	2.97	1.91986	0.00882693	0.941003	2.05419
TMEM208	22	39.75	0.539912	0.00902888	-0.889203	2.04437
S100A11	133.25	227.18	0.572964	0.00903211	-0.803483	2.04421
CD59	23.16	39.07	0.575943	0.00905253	-0.796002	2.04323
TSTA3	37.86	64.46	0.570922	0.00907498	-0.808633	2.04215
BTG2	87.64	49.54	1.71927	0.00927367	0.781797	2.03275
FAM101A	0.22	2.25	0.10153	6.27343e-12	-3.30002	11.2025
NDUFA2	52.94	91.63	0.565772	0.0101638	-0.821708	1.99294
UBASH3B	2.45	4.33	0.550712	0.0105756	-0.86063	1.97569
HIST2H2AA3	42.96	76.77	0.547482	0.0109863	-0.869115	1.95915
HIST2H2AA4	42.96	76.77	0.547482	0.0109863	-0.869115	1.95915
GLA	11.27	20.13	0.545001	0.0112381	-0.87567	1.94931
CHPF	55.83	93.63	0.579275	0.0113389	-0.787678	1.94543
MID1	9.63	15.99	0.577077	0.0115084	-0.793164	1.93899
CREB3L1	2.86	5.46	0.510569	0.0115155	-0.969821	1.93872
CACNG8	0.01	0.15	0.0982476	0.00275732	-3.34743	2.55951
NEDD9	9.39	4.86	1.76783	0.0120753	0.821979	1.9181
A4GALT	4.18	7.86	0.518239	0.0125492	-0.948311	1.90138
FAM151A	0.98	11.67	0.0823564	0	-3.60197	16
PI16	0.36	4.63	0.0748534	0	-3.73979	16
MSN	0.08	1.36	0.0646603	1.11022e-16	-3.95098	15.9546
S100A10	404.17	679.42	0.579202	0.0136932	-0.787862	1.86349
APOA1	1.57	24.7	0.0633551	0	-3.9804	16
SMN2	0.4	8.97	0.041538	0	-4.58942	16
PRDX1	298.43	499.26	0.581672	0.0146619	-0.781722	1.83381
FAM63B	4.75	2.54	1.81767	0.0149871	0.862093	1.82428
MGST3	62.98	105.05	0.583182	0.0152115	-0.777983	1.81783
DDIT4	260.78	149.01	1.70179	0.0155889	0.767051	1.80718
LOC101559451	0	2.26	0.036942	0.0471458	-4.75859	1.32656
KRT37	0	0.44	0.0347133	0.0273908	-4.84837	1.56239
KRT6A	0.02	0.96	0.0347001	1.03677e-08	-4.84892	7.98432
ULBP1	11.5	6.51	1.75219	0.0175809	0.809159	1.75496
REG4	39.99	22.53	1.73116	0.018028	0.791739	1.74405
LAMP3	14.02	7.86	1.73219	0.0188243	0.792594	1.72528
SLC7A1	51.94	29.8	1.69276	0.0190609	0.759377	1.71986
PSAPL1	2.79	4.94	0.549484	0.0193176	-0.863851	1.71405
FOLR1	185.6	311.75	0.587283	0.0196535	-0.767872	1.70656
NKX6-1	8.3	256.84	0.0315521	0	-4.98612	16
BAG3	25.94	43.05	0.585837	0.0199188	-0.771429	1.70074
SLC27A4	10.26	17.27	0.577531	0.0199281	-0.792029	1.70053
ZBTB20	0.64	0.34	1.86106	0.0203527	0.896121	1.69138
GAB2	2.62	1.35	1.87338	0.0207851	0.905644	1.68225
UQCRQ	51.67	85.57	0.587349	0.0207865	-0.767709	1.68222
KDELR3	38.96	64.76	0.586383	0.0210545	-0.770084	1.67665
HIGD1A	30.39	50.25	0.58793	0.0211136	-0.766283	1.67544
ADM2	14.99	8.51	1.71051	0.021143	0.774425	1.67483
PSCA	11.06	20.06	0.537288	0.0226937	-0.896231	1.64409
CCAT1	3.97	1.94	1.98503	0.0230314	0.989163	1.63768
ATP5G1	67.23	113.83	0.577435	0.0232006	-0.792268	1.6345
NUDT4P1	0	0.23	0.0287329	0.00407997	-5.12115	2.38934
ARHGAP28	2.28	1.15	1.92735	0.0243476	0.946616	1.61354
RARRES3	13.25	24.53	0.527497	0.0250766	-0.922765	1.60073
BBC3	17.97	9.97	1.75146	0.0259683	0.80856	1.58556
ATP1B3	90.53	148.8	0.591653	0.026206	-0.757177	1.5816
CABP5	0	0.54	0.0266687	0.00173414	-5.22871	2.76092
CRLS1	20.21	33.19	0.591821	0.0272903	-0.756767	1.56399
FAM24B-CUZD1	0	0.38	0.0257959	0.00116039	-5.27672	2.93539
DDC	6.6	11.68	0.554647	0.0279382	-0.850359	1.5538
MALAT1	28.29	16.42	1.6731	0.0285571	0.742526	1.54429
HSFX2	0	0.53	0.0254873	0.00100039	-5.29408	2.99983
H3F3A	15.75	27.35	0.561104	0.0301089	-0.83366	1.52131
CTGF	88.95	51.79	1.66932	0.030863	0.739263	1.51056
IFITM3	303.42	498.18	0.59432	0.0310289	-0.750688	1.50823
TMEM59	69.66	103.6	0.591981	0.0313394	-0.756378	1.50391
MSX2	34.87	57.09	0.593797	0.0315067	-0.751959	1.5016
IFITM10	1.81	3.39	0.51954	0.0315671	-0.944693	1.50076
TBC1D3	0	0.64	0.0179947	6.23226e-06	-5.79629	5.20535
TLE3	10.56	17.6	0.592883	0.0324139	-0.754181	1.48927
P2RX4	24.91	41.03	0.591145	0.0325264	-0.758416	1.48776
RPS6KA5	5.98	3.24	1.77878	0.0326277	0.830889	1.48641
ARG2	21.86	12.41	1.7122	0.0335099	0.775852	1.47483
MYL7	0	3.34	0.0176632	4.53312e-06	-5.82311	5.3436
GTPBP2	31.24	18.22	1.67326	0.0340989	0.742658	1.46726
PRR9	0	1.39	0.0166415	1.57659e-06	-5.90907	5.80228
ATP6V0B	77.66	126.68	0.596147	0.0348867	-0.74626	1.45734
IPO11-LRRC70	0	0.9	0.0163623	1.15621e-06	-5.93348	5.93696
RAB4B	14.12	24.34	0.564975	0.0353131	-0.823741	1.45206
LY6E	81.95	133.78	0.59625	0.0355305	-0.746011	1.4494
C6orf223	3.51	1.79	1.90215	0.0357388	0.92763	1.44686
UQCR10	62	101.69	0.592771	0.0359472	-0.754453	1.44433
TSPAN8	84.06	48.9	1.67293	0.0363348	0.742379	1.43968
TNFSF12-TNFSF13	0	0.91	0.0158137	6.10148e-07	-5.98268	6.21456
MYO9A	3.6	2.02	1.72895	0.0370012	0.789893	1.43178
P2RY6	0	0.78	0.0138396	4.14758e-08	-6.17505	7.38221
HLA-DRA	0	1.71	0.0129082	8.96314e-09	-6.27557	8.04754
PGBD3	0	0.96	0.0121607	2.24273e-09	-6.36163	8.64922
PGAP1	3.4	1.94	1.70477	0.0418469	0.769577	1.37834
SESN2	29.83	17.46	1.66007	0.0428592	0.731247	1.36796
CDRT4	0	1.06	0.00990758	1.09955e-11	-6.65725	10.9588
AMOTL2	34.67	20.39	1.65162	0.04652	0.723885	1.33236
INO80B-WBP1	0	1.99	0.00633648	0	-7.3021	16
FAM13A	5.51	3.02	1.72458	0.0481673	0.786243	1.31725
TNFSF15	6.29	3.61	1.69003	0.0482948	0.757048	1.3161
TAX1BP3	58.24	94.15	0.600804	0.0483277	-0.735033	1.3158
SCGB1A1	0	20.1	0.00461878	0	-7.75827	16
